# Supplementary material for: Harnessing Epigenetic Modifiers Reveals MAPK-Mediated Regulation Mechanisms in Hadal Fungi of Alternaria alternata Under High Hydrostatic Pressure
Source: J Fungi (Basel). 2025 Sep 2;11(9):650. doi: 10.3390/jof11090650 (PMC12470266; doi:10.3390/jof11090650)
Supplement: Supplementary file 1 [file jof-11-00650-s001.zip]

Archive with 1 entries (1 files):
- jof-3791632-supplementary.pdf
